# Supplementary material for: Repeated evolution of reduced visual investment at the onset of ecological speciation in high-altitude Heliconius butterflies
Source: Evol Lett. 2025 Jul 9;9(4):502–10. doi: 10.1093/evlett/qraf017 (PMC12448208; doi:10.1093/evlett/qraf017)
Supplement: qraf017_Supplemental_Files [file qraf017_supplemental_files.zip]

Archive with 3 entries (3 files):
- Scripts-Repeated evolution of reduced visual investment at the onset of ecological speciation in hig-altitude Heliconius.md
- Supplementary material 1 (final version).docx
- Supplementary Tables-Repeated evolution of reduced visual investment at the onset of ecological speciation in hig-altitude Heliconius (final).xlsx
