# Supplementary material for: Repeated evolution of reduced visual investment at the onset of ecological speciation in high-altitude Heliconius butterflies
Source: Evol Lett. 2025 Jul 9;9(4):502–10. doi: 10.1093/evlett/qraf017 (PMC12448208; doi:10.1093/evlett/qraf017)
Supplement: qraf017_Supplemental_Files [file qraf017_supplemental_files.zip › Supplementary Tables-Repeated evolution of reduced visual investment at the onset of ecological speciation in hig-altitude Heliconius (final).xlsx]

## Sheet: S1
Subspecies	Origin	Sex	Year	Sample ID	ME	LOP	LO	vLO	AME	AOTu	AL	LA	CC_whole	PB	POTu	MB	CBR	CBR_log	RCBR_log	ME_log	LOP_log	LO_log	vLO_log	AME_log	AOTu_log	AL_log	LA_log	CC_log	PB_log	POTu_log	MB_log
chestertonii	wild	female	2020	5761	1.70958e+08	9.79303e+06	2.08091e+07	869753	85726.2	1.74414e+06	8.59515e+06	7.7523e+07	2.36796e+06	276866	33694.9	6.84928e+07	2.97866e+08	8.47402	8.13739	8.53392	7.29195	7.61928	6.24043	5.23414	6.54261	7.23528	8.19046	6.37437	5.7433	4.82859	8.13667
venus	insectary	female	2020	6357		8.37578e+06	1.90706e+07	787618	64984.3	1.2387e+06	6.21607e+06	8.73644e+07	2.26532e+06	182568	22838.3	7.67307e+07	2.31312e+08	8.3642	7.78007		7.22406	7.58139	6.19735	5.11384	6.394	7.09455	8.24236	6.35513	5.56246	4.65969	8.186
chestertonii	insectary	female	2020	6358	106733800	6.5643e+06	1.44799e+07	511496	42587.9	1.12806e+06	4.47843e+06	6.38639e+07	1.61205e+06	102112	15280.9	3.16067e+07	1.74517e+08	8.24184	7.9923	8.32933	7.11822	7.4618	6.00987	4.93032	6.35336	6.95216	8.10629	6.20738	5.31011	4.48518	7.80081
chestertonii	insectary	female	2020	6359	1.41908e+08	8.65949e+06	1.80537e+07	633712	50890	1.3441e+06	5.46051e+06	7.86701e+07	1.6965e+06	136065	15942.8	4.42709e+07	2.37181e+08	8.37508	8.12395	8.45304	7.23852	7.5576	6.10292	5.00766	6.42946	7.03826	8.19684	6.22955	5.43478	4.50359	7.94715
venus	insectary	female	2020	6360	1.39079e+08	8.35771e+06	1.98419e+07	605908	54227.5	1.23805e+06	5.4099e+06	6.129e+07	2.02746e+06	124481	25927.7	4.44658e+07	2.2458e+08	8.35137	8.07927	8.44429	7.22312	7.59861	6.08344	5.03525	6.39377	7.03422	8.08842	6.30695	5.39613	4.71479	7.94906
venus	insectary	female	2020	6361	1.46478e+08	7.67628e+06	1.80854e+07	648025	58723.3	1.30479e+06	5.89238e+06	7.481e+07	1.79725e+06	145029	24024.4	5.31746e+07	2.37016e+08	8.37478	8.05743	8.4668	7.18618	7.55836	6.11262	5.06984	6.41657	7.07132	8.17499	6.25461	5.46249	4.68168	8.02673
venus	insectary	female	2020	6363	1.52538e+08	8.24868e+06	1.84899e+07	795073	56930.8	1.34016e+06	5.84321e+06	8.1145e+07	2.15217e+06	132011	10729.7	7.92733e+07	2.45223e+08	8.38956	7.8443	8.48441	7.21741	7.56796	6.20144	5.05638	6.42819	7.06768	8.21029	6.33288	5.42164	4.33162	8.20016
chestertonii	insectary	male	2020	6364	1.13955e+08	6.38186e+06	1.53043e+07	588145	43966.8	1.30485e+06	6.00055e+06	5.42313e+07	1.52825e+06	128452	20714.6	3.14189e+07	1.7633e+08	8.24633	7.98702	8.35776	7.10598	7.48584	6.07051	4.94415	6.41659	7.07922	8.03528	6.18419	5.40977	4.61731	7.79822
chestertonii	insectary	male	2020	6365	1.43975e+08	8.17153e+06	1.8908e+07	595287	84678.5	1.58484e+06	5.72289e+06	8.50241e+07	1.65233e+06	127818	24824.3	4.42731e+07	2.36034e+08	8.37297	8.11699	8.45932	7.21333	7.57768	6.07576	5.2288	6.50102	7.05865	8.23057	6.2181	5.40762	4.69591	7.94717
venus	insectary	female	2020	6366	1.27009e+08	6.52476e+06	1.71123e+07	582904	43746.1	1.22095e+06	5.21271e+06	5.58891e+07	2.02095e+06	146878	18397.6	4.50287e+07	2.50222e+08	8.39833	8.16121	8.40486	7.11559	7.53434	6.06663	4.94197	6.38773	7.01809	8.04836	6.30556	5.46799	4.56579	7.95452
venus	insectary	female	2020	6369	1.34157e+08	7.41197e+06	1.73708e+07	595035	43786.7	1.17372e+06	5.3447e+06	6.58759e+07	1.77846e+06	133952	23492.6	5.55994e+07	2.469e+08	8.39252	8.08124	8.42864	7.17096	7.54085	6.07557	4.94237	6.37059	7.02895	8.11976	6.25004	5.42798	4.67196	8.0461
venus	insectary	female	2020	6370	1.39736e+08	6.87084e+06	1.77996e+07	679639	54282.9	1.23419e+06	5.08312e+06	6.92766e+07	1.84807e+06	122909	10895.2	4.74516e+07	2.23801e+08	8.34986	8.05747	8.44634	7.13804	7.55144	6.13331	5.03569	6.39241	7.00716	8.14162	6.26672	5.39061	4.33826	7.97728
chestertonii	insectary	female	2020	6483	1.05727e+08	6.42556e+06	1.33164e+07	529115	38615.5	1.15435e+06	4.65179e+06	4.16807e+07	1.65771e+06	86057.3	20300.7	3.67792e+07	1.76202e+08	8.24601	7.95017	8.32522	7.10894	7.42542	6.02458	4.88779	6.36337	6.96865	7.92096	6.21951	5.23582	4.60854	7.86663
venus	insectary	female	2020	6501	1.32475e+08	6.85719e+06	1.68661e+07	560072	36920.9	1.1373e+06	5.31829e+06	6.57301e+07	1.71755e+06	129430	15220.6	5.69221e+07	2.35374e+08	8.37176	8.0278	8.42317	7.13718	7.52804	6.04927	4.8683	6.3569	7.0268	8.11879	6.23491	5.41306	4.48346	8.05631
venus	insectary	female	2020	6502	125741073	6.68437e+06	1.66592e+07	455716	51110.2	1.42849e+06	4.99583e+06	6.00808e+07	1.67398e+06	134574	11336.4	3.79946e+07	2.00808e+08	8.30278	8.04141	8.40051	7.12609	7.52268	5.95972	5.00954	6.45591	6.99964	8.07977	6.22375	5.42999	4.3555	7.88075
chestertonii	insectary	female	2020	6503	107545552	5.60335e+06	1.44218e+07	516377	46311.4	1.04409e+06	4.72291e+06	5.4175e+07	1.71874e+06	110552	20025.1	3.97904e+07	2.04114e+08	8.30987	8.0454	8.33262	7.04948	7.46005	6.014	4.96672	6.31977	6.97524	8.03483	6.23521	5.3446	4.6026	7.90081
chestertonii	insectary	female	2020	6504	9.18623e+07	5.74624e+06	1.33226e+07	403925	41346.8	979084	3.96913e+06	3.96443e+07	1.44286e+06	115848	8440.38	3.00432e+07	1.72327e+08	8.23635	8.00283	8.26417	7.06041	7.42562	5.90733	4.91747	6.29185	6.89973	7.89921	6.15923	5.36492	4.22739	7.77878
chestertonii	insectary	female	2020	6507	8.11741e+07	4.92396e+06	1.04925e+07	411394	41125.6	945337	4.21462e+06	4.14704e+07	1.39284e+06	85726.6	22645.3	3.38554e+07	187857306	8.27383	8.0343	8.21045	6.99334	7.32191	5.91529	4.91514	6.27662	6.92579	7.91877	6.1439	5.23415	4.65601	7.83066
chestertonii	insectary	female	2020	6509	1.42118e+08	8.55987e+06	1.98411e+07	865682	76597.1	1.49589e+06	6.33259e+06	5.69512e+07	2.07378e+06	158269	36326.4	3.61302e+07	2.81757e+08	8.44987	8.28189	8.45368	7.2335	7.5986	6.23839	5.18524	6.47593	7.10261	8.05653	6.31676	5.50043	4.86125	7.8589
venus	insectary	female	2020	6511	1.28666e+08	7.28168e+06	1.63392e+07	540774	44917.5	1.20125e+06	5.25262e+06	6.60201e+07	1.9006e+06	108447	27463.4	4.96588e+07	2.24537e+08	8.35129	8.04194	8.41049	7.16326	7.51426	6.03405	4.95345	6.38066	7.02141	8.12071	6.27889	5.33625	4.73978	7.99703
chestertonii	insectary	female	2020	6512	1.08012e+08	5.54105e+06	1.2478e+07	420911	47718	1.13221e+06	4.37436e+06	3.64951e+07	1.66696e+06	173274	29403.1	3.05496e+07	1.79148e+08	8.25321	8.02104	8.3345	7.04462	7.39718	5.92522	4.97971	6.35496	6.94194	7.86326	6.22192	5.53976	4.76942	7.78604
venus	insectary	male	2020	6538	1.47262e+08	8.89927e+06	2.01587e+07	736292	90857.3	1.59577e+06	6.41496e+06	7.42426e+07	1.92408e+06	141830	16522	4.33091e+07	3.23678e+08	8.51011	8.34004	8.46912	7.25038	7.60549	6.16808	5.25939	6.504	7.10822	8.17168	6.28422	5.4528	4.51909	7.93761
venus	insectary	female	2020	6801	1.3165e+08	7.21154e+06	1.74428e+07	734637	50338.4	1.351e+06	4.69656e+06	6.24115e+07	1.76333e+06	171481	14839.5	4.81131e+07	2.30698e+08	8.36304	8.08005	8.42045	7.15906	7.54265	6.1671	5.00293	6.43168	6.97281	8.09629	6.24633	5.53525	4.47245	7.98329
venus	insectary	female	2020	6813	1.41205e+08	8.12522e+06	1.75819e+07	557556	60764.6	1.33919e+06	5.28545e+06	5.34997e+07	1.6479e+06	104649	16411.7	5.24324e+07	2.25956e+08	8.35402	8.02511	8.45088	7.21087	7.5461	6.04732	5.08468	6.42787	7.02411	8.02938	6.21693	5.32076	4.51618	8.02063
chestertonii	insectary	male	2020	6814	1.20178e+08	7.37585e+06	1.61843e+07	709895	66777.6	1.34634e+06	4.62051e+06	5.22226e+07	1.71534e+06	144009	30478.8	4.33738e+07	2.12274e+08	8.3269	8.04738	8.38085	7.16884	7.51012	6.15222	5.12566	6.43018	6.96572	8.01889	6.23435	5.45942	4.78503	7.93826
chestertonii	insectary	female	2020	6892	1.11133e+08	6.32449e+06	1.42586e+07	681869	58530.2	1.06411e+06	3.56731e+06	6.36418e+07	1.77345e+06	124342	20880	3.83741e+07	183216180	8.26296	7.97837	8.34687	7.10206	7.45511	6.13473	5.06841	6.32802	6.85337	8.10477	6.24882	5.39565	4.62076	7.88507
venus	insectary	female	2020	6893	1.16561e+08	7.43163e+06	1.63553e+07	656713	89009	1.23305e+06	4.58207e+06	6.13252e+07	1.75775e+06	131431	29706.4	3.89669e+07	2.07591e+08	8.31721	8.06426	8.36758	7.17211	7.51469	6.11841	5.25046	6.39201	6.96209	8.08867	6.24496	5.41973	4.77388	7.89173
chestertonii	insectary	female	2020	6896	1.12788e+08	6.29458e+06	1.47417e+07	651475	68184.3	1.28858e+06	3.78613e+06	5.63186e+07	1.54769e+06	171454	27058.6	3.23831e+07	1.79378e+08	8.25377	8.0108	8.35329	7.1	7.46958	6.11493	5.13471	6.41114	6.87923	8.05168	6.18968	5.53518	4.73334	7.81135
chestertonii	insectary	male	2020	6897	1.05923e+08	6.32706e+06	1.28208e+07	533314	42643.1	988128	4.14013e+06		1.36502e+06	123847	17432.4	2.81055e+07	2.18123e+08	8.3387	8.17611	8.32602	7.10223	7.40894	6.02801	4.93088	6.29584	6.91804		6.13514	5.39392	4.54239	7.74982
chestertonii	insectary	male	2020	6900	1.21294e+08	6.86371e+06	1.54671e+07	557834	63050.1	1.20606e+06	4.95186e+06		1.86722e+06	124818	17337.4	3.47313e+07	2.00487e+08	8.30209	8.06654	8.38487	7.13759	7.49044	6.04754	5.10072	6.3824	6.9958		6.2712	5.39731	4.54001	7.84175
chestertonii	insectary	male	2020	6901	1.45504e+08	8.41704e+06	1.82683e+07	651723	88347.3	1.33304e+06	5.62402e+06	8.19582e+07	1.82368e+06	127928	20549.1	3.42303e+07	3.06343e+08	8.48621	8.34605	8.4639	7.22619	7.56273	6.11509	5.24722	6.42587	7.05108	8.21462	6.26095	5.408	4.61382	7.83544
chestertonii	insectary	male	2020	6902	1.25606e+08	7.49209e+06	1.59734e+07	466395	41567.1	1.08943e+06	4.35836e+06	5.84443e+07	1.73465e+06	105697	22728.1	3.22492e+07	1.86891e+08	8.27159	8.03944	8.40004	7.17563	7.50443	5.96978	4.91978	6.33823	6.94035	8.06777	6.23921	5.32509	4.65759	7.80955
venus	insectary	male	2020	6904	1.31555e+08	8.39385e+06	1.7722e+07	864952	100843	1.57022e+06	5.68405e+06	6.52093e+07	1.79247e+06	118810	31737.8	3.51692e+07	2.05722e+08	8.31328	8.07475	8.42014	7.22499	7.54954	6.23802	5.30468	6.49699	7.05569	8.11534	6.25345	5.37588	4.80261	7.84719
chestertonii	wild	male	2021	Bst001	1.3587e+08	8.61566e+06	1.82642e+07	621001	94419	1.56373e+06	5.81018e+06	7.4664e+07	1.8028e+06	170722	42970.5	4.39659e+07	2.61357e+08	8.41723	8.19437	8.43415	7.23632	7.56263	6.09412	5.27609	6.49519	7.06522	8.17414	6.25595	5.53332	4.9342	7.94415
chestertonii	wild	female	2021	Bst002	1.05787e+08	6.0431e+06	1.47591e+07	562528	51806.7	1.7126e+06	4.6322e+06	6.22275e+07	2.0697e+06	171796	75003.7	3.87039e+07	2.0602e+08	8.31391	8.05446	8.32546	7.08229	7.47009	6.05117	5.01542	6.53469	6.96682	8.09501	6.31591	5.53604	5.17611	7.88878
chestertonii	wild	male	2021	Bst003	1.47936e+08	8.56385e+06	2.0078e+07	883059	108909	1.88194e+06	5.64374e+06	5.58389e+07	2.35523e+06	180792	35721.2	5.49863e+07	3.22389e+08	8.50838	8.28909	8.4711	7.2337	7.60375	6.24702	5.33809	6.57564	7.0526	8.04797	6.37203	5.55821	4.85396	8.04128
chestertonii	wild	male	2021	Bst004	9.77733e+07	6.00195e+06	1.34541e+07	589802	59165	1.13721e+06	4.24008e+06		1.75981e+06	124095	26065.7	3.5216e+07	1.89462e+08	8.27752	8.02619	8.29125	7.07932	7.42988	6.07174	5.07309	6.35687	6.9284		6.24547	5.39478	4.7171	7.84777
chestertonii	wild	female	2021	Bst005	127808394	7.5614e+06	1.87426e+07	767982	85092.2	1.53332e+06	5.82654e+06	5.27294e+07	2.06232e+06	205683	21569.6	4.97298e+07	3.01158e+08	8.47879	8.26591	8.40759	7.17963	7.57386	6.18638	5.23092	6.48666	7.06644	8.02308	6.31436	5.61423	4.63487	7.99765
chestertonii	wild	male	2021	Bst006	131326825	8.51849e+06	1.78111e+07	775682	139541	1.61911e+06	5.66177e+06	6.97124e+07	2.10754e+06	166876	38919.3	4.98233e+07	2.69797e+08	8.43104	8.18489	8.41938	7.23139	7.55172	6.19071	5.44573	6.51031	7.05398	8.14434	6.32378	5.52342	4.89119	7.99846
chestertonii	wild	male	2021	Bst007	1.36915e+08	8.21053e+06	1.80616e+07	896172	49153	1.55221e+06	7.17752e+06	7.78865e+07	1.7083e+06	80818.3	34727	4.51375e+07	2.59467e+08	8.41408	8.17549	8.43748	7.2154	7.55779	6.25342	4.99258	6.49198	7.157	8.19249	6.23256	5.20854	4.8417	7.95557
chestertonii	wild	female	2021	Bst008	1.45191e+08	8.50448e+06	1.90165e+07	874453	74611.1	1.83447e+06	6.64864e+06	6.51809e+07	2.4297e+06	236328	50200.4	6.27911e+07	3.44641e+08	8.53737	8.29905	8.46297	7.23068	7.58016	6.24277	5.17383	6.56454	7.12376	8.11515	6.38555	5.67455	5.00174	8.09893
chestertonii	wild	female	2021	Bst009	1.35961e+08	6.76713e+06	1.62055e+07	726720	144588	1.89887e+06	5.6494e+06	6.23829e+07	2.02597e+06	179232	69122.2	5.17896e+07	2.55426e+08	8.40727	8.12784	8.43445	7.13143	7.51069	6.1624	5.46116	6.57953	7.05303	8.0961	6.30663	5.55445	5.14065	8.01527
chestertonii	wild	female	2021	Bst010	1.41374e+08	8.66255e+06	1.99308e+07	853157	99021.4	1.50198e+06	6.62128e+06	5.60104e+07	2.26886e+06	217433	28741	6.15558e+07	3.44961e+08	8.53777	8.30716	8.4514	7.23868	7.60055	6.23206	5.29676	6.47769	7.12197	8.0493	6.35581	5.63836	4.75953	8.0903
chestertonii	wild	male	2021	Bst012	1.38248e+08	8.16168e+06	1.92778e+07	852421	111561	1.43178e+06	6.89406e+06	8.41189e+07	2.16538e+06	133443	23040.6	4.1592e+07	2.55259e+08	8.40698	8.18454	8.44169	7.21281	7.58609	6.23168	5.34854	6.4569	7.13951	8.22592	6.33553	5.42632	4.66352	7.92004
chestertonii	wild	male	2021	Bst013	1.55842e+08	9.70611e+06	1.89036e+07	851432	143115	1.75722e+06	6.39568e+06	7.54581e+07	1.90966e+06	176610	31039.9	3.95944e+07	230839652	8.36331	8.12392	8.49371	7.28808	7.57758	6.23118	5.45671	6.54586	7.10692	8.17874	6.28096	5.54805	4.79295	7.89866
chestertonii	wild	male	2021	Bst014	1.76101e+08	1.13352e+07	2.20146e+07	1.2128e+06	147263	2.0576e+06	7.28177e+06	8.79021e+07	2.35725e+06	196167	25072.5	5.86958e+07	3.34043e+08	8.5238	8.29042	8.54679	7.35546	7.64374	6.38482	5.46912	6.61439	7.16327	8.24503	6.37241	5.59366	4.70023	8.06964
chestertonii	wild	male	2021	Bst015	1.4952e+08	8.59766e+06	2.00376e+07	820060	123584	1.74198e+06	6.15755e+06	8.49122e+07	2.14058e+06	161470	33363.8	5.07367e+07	2.56193e+08	8.40857	8.13478	8.47573	7.23541	7.60288	6.21488	5.39299	6.54207	7.09044	8.23	6.33053	5.50912	4.82431	8.00635
chestertonii	wild	male	2021	Bst016	132199622	8.5947e+06	1.71971e+07	755045	74169.5	1.38558e+06	4.54235e+06	6.12179e+07	1.82638e+06	133334	21321.3	3.77675e+07	2.06029e+08	8.31393	8.06634	8.42226	7.23526	7.53649	6.179	5.17126	6.44266	6.95831	8.08791	6.26159	5.42597	4.62984	7.87815
chestertonii	wild	male	2021	Bst017	1.31196e+08	8.09606e+06	1.66362e+07	681655	80983.2	1.49783e+06	5.89956e+06	66940114	2.13312e+06	196445	23169.6	4.4455e+07	2.6856e+08	8.42904	8.21027	8.41895	7.2093	7.52209	6.13459	5.20943	6.47649	7.07185	8.12672	6.32902	5.59427	4.66595	7.94895
chestertonii	wild	male	2021	Bst019	1.45577e+08	8.30611e+06	2.03609e+07	799757	97780.2	1.84919e+06	7.29217e+06	7.16059e+07	2.55605e+06	190292	24465.7	5.21584e+07	2.8093e+08	8.4486	8.1913	8.46412	7.22043	7.60983	6.20399	5.29128	6.56801	7.16389	8.15598	6.40757	5.58045	4.68959	8.01835
venus	wild	male	2021	Bst021	1.68133e+08	1.09932e+07	2.21032e+07	848923	130277	1.53756e+06	7.25587e+06	1.03176e+08	1.62796e+06	178676	25895.4	5.27504e+07	2.7106e+08	8.43307	8.16416	8.52668	7.34216	7.64548	6.2299	5.4159	6.48786	7.16172	8.31461	6.21164	5.5531	4.71425	8.02326
venus	wild	male	2021	Bst022	1.78382e+08	1.10422e+07	2.45707e+07	1.03688e+06	152733	1.71054e+06	7.43067e+06	9.7879e+07	2.40836e+06	209142	52795.8	5.73846e+07	3.08455e+08	8.48919	8.23672	8.55238	7.34409	7.69145	6.31676	5.48496	6.53416	7.17206	8.29172	6.38172	5.62147	5.02363	8.05983
venus	wild	male	2021	Bst023	1.19413e+08	7.0251e+06	1.58315e+07	670760	72598	1.22294e+06	5.33772e+06	4.63607e+07	1.80538e+06	148120	24852.1	4.17122e+07	204810228	8.31135	8.02577	8.37808	7.14768	7.50055	6.1276	5.16195	6.38844	7.02839	7.96718	6.25657	5.47164	4.69639	7.92129
venus	wild	male	2021	Bst025	1.9036e+08	1.21036e+07	2.68729e+07	1.32562e+06	102599	2.40599e+06	7.84132e+06	92293085	2.42906e+06	208261	25298.1	7.8133e+07	4.03697e+08	8.60606	8.35033	8.58061	7.38395	7.73034	6.42345	5.31217	6.68232	7.19542	8.2662	6.38544	5.61964	4.70412	8.19386
venus	wild	male	2021	Bst026	1.90676e+08	1.16723e+07	2.31902e+07	1.34476e+06	143724	2.35511e+06	8.2163e+06	1.30489e+08	2.09353e+06	190030	37000.9	6.31543e+07	358373905	8.55434	8.31885	8.58133	7.36819	7.66633	6.42968	5.45856	6.67304	7.21571	8.4166	6.32088	5.57985	4.86924	8.10143
venus	wild	male	2021	Bst027	2.17583e+08	1.20256e+07	2.70709e+07	842462	168503	1.93431e+06	8.49435e+06	1.21304e+08	2.04227e+06	161246	40428.7	6.50284e+07	3.48931e+08	8.54274	8.2913	8.63865	7.38114	7.73353	6.22658	5.52764	6.58756	7.23016	8.38491	6.31011	5.50852	4.90772	8.11413
venus	wild	male	2021	Bst028	1.79685e+08	1.0094e+07	2.11678e+07	1.11526e+06	117359	2.05675e+06	7.3952e+06	1.01326e+08	2.12022e+06	123703	33566.7	5.53273e+07	2.61821e+08	8.418	8.11337	8.55554	7.3051	7.6267	6.3484	5.37055	6.61421	7.16998	8.30675	6.32638	5.39341	4.82694	8.04397
venus	wild	male	2020	Bst029	1.8713e+08	10006991	2.61652e+07	946873	109825	1.95722e+06	7.81065e+06	9.98916e+07	2.6993e+06	265974	34632.3	6.56395e+07	3.33915e+08	8.52364	8.25479	8.57317	7.30133	7.71875	6.27732	5.34173	6.59267	7.19372	8.30056	6.43125	5.72587	4.84051	8.1182
venus	wild	male	2021	Bst030	1.78361e+08	7.95851e+06	1.68568e+07	530828	100428	1.50764e+06	5.41583e+06	7.34834e+07	1.571e+06	188996	50310.8	4.46906e+07	2.12435e+08	8.32723	8.03002	3.56722e+08	7.20186	7.5278	6.02598	5.30289	6.47933	7.03469	8.16722	6.19618	5.57748	5.00269	7.95125
venus	wild	male	2021	Bst032	1.41321e+08	7.92205e+06	1.88972e+07	665904	76020.6	1.52954e+06	6.38148e+06	1.03441e+08	2.14267e+06	149229	22720.7	5.17542e+07	2.81774e+08	8.4499	8.204	8.45124	7.19987	7.57743	6.12444	5.18196	6.48559	7.10595	8.31572	6.33095	5.47488	4.65745	8.01498
venus	wild	male	2021	Bst033	153038887	8.30725e+06	1.88338e+07	687905	80707.8	1.49719e+06	5.6512e+06	8.68605e+07	2.14026e+06	160065	12601.1	4.08194e+07	2.35582e+08	8.37214	8.13723	8.48583	7.22049	7.57597	6.13856	5.20795	6.47631	7.05317	8.23985	6.33047	5.50533	4.40144	7.9119
venus	wild	male	2021	Bst034	1.26884e+08	8.39842e+06	1.73151e+07	769225	67743	1.66368e+06	6.73726e+06	6.60804e+07	2.24493e+06	155125	30616.8	4.61148e+07	2.61179e+08	8.41694	8.17473	8.40444	7.22523	7.53946	6.18708	5.13189	6.5221	7.12951	8.1211	6.3512	5.49171	4.78699	7.96487
venus	wild	male	2021	Bst035	1.79516e+08	1.17113e+07	2.46884e+07	749975	73480.5	2.06184e+06	9.55751e+06	6.70803e+07	2.62513e+06	204719	25569.2	5.51706e+07	3.18793e+08	8.50351	8.26037	8.55513	7.36963	7.69352	6.17608	5.1672	6.61528	7.28137	8.12762	6.41915	5.61219	4.70875	8.04274
venus	wild	female	2021	Bst036	1.25887e+08	7.58989e+06	1.60093e+07	614790	65012.3	1.3596e+06	5.72106e+06	5.46882e+07	2.12331e+06	139789	31223.6	4.63525e+07	2.18797e+08	8.34004	8.03928	8.40101	7.18127	7.5054	6.08976	5.11403	6.43444	7.05851	8.03892	6.32701	5.4465	4.79551	7.9671
venus	wild	female	2021	Bst037	1.03297e+08	5.74546e+06	1.50613e+07	597360	80127.9	1.39963e+06	5.66875e+06	5.31304e+07	1.95694e+06	124509	28520.6	5.04953e+07	2.68982e+08	8.42972	8.18068	8.31512	7.06035	7.47889	6.07727	5.20481	6.44704	7.05452	8.02637	6.29158	5.39623	4.75619	8.00428
venus	wild	female	2021	Bst038	1.48462e+08	9.0309e+06	1.9665e+07	880309	129750	1.66731e+06	7.18837e+06	6.28185e+07	2.00189e+06	147376	49125.2	6.76628e+07	2.9835e+08	8.47473	8.15509	8.47264	7.25676	7.59472	6.24567	5.41414	6.52305	7.15766	8.09912	6.30144	5.46946	4.99233	8.13138
venus	wild	female	2021	Bst039	1.86508e+08	1.22619e+07	2.54484e+07	907887	81672.9	1.72208e+06	7.46088e+06	8.00117e+07	2.43458e+06	208429	42187.5	84422219	3.52726e+08	8.54744	8.21107	8.57173	7.38959	7.70669	6.25906	5.21311	6.53708	7.17382	8.20418	6.38642	5.61999	4.92621	8.22749
venus	wild	female	2021	Bst040	1.45337e+08	9.39659e+06	2.0542e+07	792618	169358	1.7851e+06	6.94236e+06	5.80818e+07	2.40113e+06	175923	53620.9	7.45307e+07	320361437	8.50564	8.17893	8.46341	7.274	7.61367	6.20009	5.52984	6.55269	7.14254	8.06507	6.38042	5.54635	5.03036	8.17337
venus	wild	female	2021	Bst041	1.25766e+08	7.46342e+06	1.71141e+07	676881	71163.5	1.34507e+06	5.05049e+06	5.79189e+07	1.79398e+06	155318	11198.6	4.39828e+07	226915528	8.35586	8.09353	8.40059	7.17397	7.53438	6.13154	5.15329	6.42978	7.00436	8.06385	6.25382	5.49225	4.35019	7.94431
venus	wild	female	2021	Bst042	1.52995e+08	9.44031e+06	2.14683e+07	906015	114348	1.95246e+06	7.15316e+06	6.25763e+07	2.83446e+06	216674	28125.1	6.04981e+07	3.03727e+08	8.48248	8.20735	8.48571	7.27602	7.63283	6.25817	5.35926	6.59161	7.15553	8.09744	6.45247	5.63684	4.75012	8.08277
venus	insectary	male	2020	c20398	1.49975e+08	8.94658e+06	1.87484e+07	743135	106359	1.81048e+06	6.24192e+06	7.95006e+07	2.04694e+06	159925	26810.4	4.40278e+07	2.98044e+08	8.47428	8.28209	8.47705	7.25269	7.57399	6.1721	5.3278	6.55882	7.09635	8.2014	6.31111	5.50495	4.72933	7.94476
venus	insectary	male	2020	c20529	1.33942e+08	8.89036e+06	1.96947e+07	668245	114468	1.86213e+06	6.4539e+06	5.42775e+07	1.80997e+06	160421	39526	4.33399e+07	239266044	8.37888	8.12628	8.42795	7.24995	7.59538	6.12597	5.35971	6.57104	7.11085	8.03565	6.25767	5.50629	4.89791	7.93792
venus	insectary	male	2020	c20530	1.76835e+08	1.16448e+07	2.59461e+07	1.02055e+06	80929.4	2.10825e+06	7.1609e+06	8.62732e+07	2.27929e+06	185636	43443.7	5.71591e+07	3.18789e+08	8.5035	8.26291	8.5486	7.36716	7.7151	6.30987	5.20914	6.62495	7.156	8.23691	6.3578	5.56969	4.93896	8.05812

## Sheet: S2
Species	Origin	Sex	Year	Sample_ID	Habitat	Locality	RCBR_log	ME_log	LOP_log	LO_log	vLO_log	AME_log	AOTu_log	AL_log	LA_log
cyrbia	wild	male	2015	1	Low_altitude_forest	Ecuador	8.12015	8.50178	7.21077	7.50949	5.90619	4.85244	6.20247	7.0293	7.91922
cyrbia	wild	female	2015	2	Low_altitude_forest	Ecuador	8.01381	8.44846	7.16949	7.42566	5.96669	4.95578	6.22007	7.05399	7.78638
cyrbia	wild	male	2015	3	Low_altitude_forest	Ecuador	8.13669	8.48226	7.12291	7.47138	6.00586	5.04269	6.20602	7.08182	7.91697
cyrbia	wild	female	2015	5	Low_altitude_forest	Ecuador	7.9654	8.39927	7.0959	7.35795	5.95943	4.93484	6.24808	6.99004	7.79904
cyrbia	wild	male	2015	7	Low_altitude_forest	Ecuador	8.02373	8.40241	7.08721	7.4249	5.96903	5.16382	6.22912	7.01517	7.88992
cyrbia	wild	female	2015	8	Low_altitude_forest	Ecuador	8.12743	8.42851	7.10507	7.41418	6.14634	5.15231	6.25758	7.14757	7.82875
cyrbia	wild	male	2015	9	Low_altitude_forest	Ecuador	8.07622	8.44205	7.12796	7.4668	6.00564	5.10742	6.127	7.13763	7.88513
cyrbia	wild	male	2015	10	Low_altitude_forest	Ecuador	8.04258	8.4331	7.09949	7.42713	6.0164	4.99195	6.3222	7.08576	7.87531
cyrbia	wild	female	2015	11	Low_altitude_forest	Ecuador	8.16892	8.49698	7.18175	7.44926	6.27388	5.30663	6.31693	7.2447	7.88078
cyrbia	wild	male	2015	12	Low_altitude_forest	Ecuador	8.09782	8.43634	7.10742	7.4713	6.08701	5.12243	6.3563	7.022	7.88208
cyrbia	wild	female	2015	13	Low_altitude_forest	Ecuador	7.79016	8.17738	6.9236	7.27587	5.90476	4.91594	6.08087	6.84362	Na
cyrbia	wild	female	2015	14	Low_altitude_forest	Ecuador	7.89281	8.3082	7.07521	7.46193	6.13749	5.01045	6.3633	6.9874	7.74894
cyrbia	wild	female	2015	15	Low_altitude_forest	Ecuador	8.20099	8.47326	7.10262	7.47303	6.18129	5.07441	6.23404	7.16788	7.76143
cyrbia	wild	female	2015	16	Low_altitude_forest	Ecuador	7.96527	8.32611	7.01824	7.3219	6.05974	5.07617	6.22125	6.94338	7.78002
cyrbia	wild	male	2015	17	Low_altitude_forest	Ecuador	8.03608	8.44675	7.13301	7.44141	5.92906	5.02612	6.32799	7.06973	7.81037
cyrbia	wild	male	2015	18	Low_altitude_forest	Ecuador	8.04658	8.4481	7.10273	7.48813	5.92643	5.00095	6.27005	6.99303	7.90383
himera	wild	male	2015	25	High_altitude_forest	Ecuador	8.10834	8.38895	7.11586	7.4293	6.0215	5.09585	6.28392	6.99157	7.80613
himera	wild	female	2015	26	High_altitude_forest	Ecuador	7.98119	8.37236	7.03144	7.38003	6.05129	5.21339	6.35442	7.11785	7.86298
himera	wild	male	2015	27	High_altitude_forest	Ecuador	8.05397	8.41653	7.07445	7.42337	6.08374	5.08419	6.20179	7.08661	7.85381
himera	wild	female	2015	28	High_altitude_forest	Ecuador	8.0134	8.35599	7.05586	7.33775	6.13031	5.09433	6.26431	7.188	7.84661
himera	wild	male	2015	29	High_altitude_forest	Ecuador	8.11911	8.43636	7.11661	7.48263	6.08025	5.22469	6.21094	7.19539	7.92106
himera	wild	female	2015	30	High_altitude_forest	Ecuador	8.09535	8.38444	7.07149	7.32234	5.95388	5.32938	6.32555	7.25182	7.87506
himera	wild	female	2015	31	High_altitude_forest	Ecuador	7.95484	8.28021	7.05003	7.17929	5.97025	5.19227	6.21689	7.05135	7.78143
himera	wild	female	2015	32	High_altitude_forest	Ecuador	7.97558	8.30501	7.12269	7.27424	5.96465	5.02953	6.20152	6.98158	7.73761
himera	wild	female	2015	33	High_altitude_forest	Ecuador	7.99792	8.33463	7.05385	7.28745	6.10501	5.10721	6.29312	7.08685	7.73346
himera	wild	female	2015	34	High_altitude_forest	Ecuador	8.02619	8.36041	7.10834	7.26848	5.99367	5.24205	6.17346	7.16865	7.7978
himera	wild	female	2015	36	High_altitude_forest	Ecuador	8.04678	8.33965	7.03498	7.37199	5.91796	5.02221	6.20058	7.12971	7.68177
himera	wild	male	2015	37	High_altitude_forest	Ecuador	8.09141	8.37242	7.0161	7.42133	5.97909	5.09363	6.37027	7.13496	7.87503
himera	wild	male	2015	38	High_altitude_forest	Ecuador	8.12368	8.40539	7.04932	7.42007	6.02809	5.14729	6.237	7.15359	7.89909
himera	wild	male	2015	39	High_altitude_forest	Ecuador	8.05865	8.33059	7.00563	7.37389	5.94371	5.10022	6.31247	7.07686	7.69713
himera	wild	male	2015	40	High_altitude_forest	Ecuador	8.07742	8.34334	6.9933	7.39136	5.93372	5.04085	5.83343	7.05406	7.80916
himera	wild	male	2015	41	High_altitude_forest	Ecuador	8.13153	8.43163	7.05939	7.43691	6.13098	5.36132	6.3174	7.24967	7.93817
chestertonii	wild	female	2020	5761	High_altitude_forest	Colombia	8.13739	8.53392	7.29195	7.61928	6.24043	5.23414	6.54261	7.23528	8.19046
chestertonii	wild	male	2021	Bst001	High_altitude_forest	Colombia	8.19437	8.43415	7.23632	7.56263	6.09412	5.27609	6.49519	7.06522	8.17414
chestertonii	wild	female	2021	Bst002	High_altitude_forest	Colombia	8.05446	8.32546	7.08229	7.47009	6.05117	5.01542	6.53469	6.96682	8.09501
chestertonii	wild	male	2021	Bst003	High_altitude_forest	Colombia	8.28909	8.4711	7.2337	7.60375	6.24702	5.33809	6.57564	7.0526	8.04797
chestertonii	wild	male	2021	Bst004	High_altitude_forest	Colombia	8.02619	8.29125	7.07932	7.42988	6.07174	5.07309	6.35687	6.9284	Na
chestertonii	wild	female	2021	Bst005	High_altitude_forest	Colombia	8.26591	8.40759	7.17963	7.57386	6.18638	5.23092	6.48666	7.06644	8.02308
chestertonii	wild	male	2021	Bst006	High_altitude_forest	Colombia	8.18489	8.41938	7.23139	7.55172	6.19071	5.44573	6.51031	7.05398	8.14434
chestertonii	wild	male	2021	Bst007	High_altitude_forest	Colombia	8.17549	8.43748	7.2154	7.55779	6.25342	4.99258	6.49198	7.157	8.19249
chestertonii	wild	female	2021	Bst008	High_altitude_forest	Colombia	8.29905	8.46297	7.23068	7.58016	6.24277	5.17383	6.56454	7.12376	8.11515
chestertonii	wild	female	2021	Bst009	High_altitude_forest	Colombia	8.12784	8.43445	7.13143	7.51069	6.1624	5.46116	6.57953	7.05303	8.0961
chestertonii	wild	female	2021	Bst010	High_altitude_forest	Colombia	8.30716	8.4514	7.23868	7.60055	6.23206	5.29676	6.47769	7.12197	8.0493
chestertonii	wild	male	2021	Bst012	High_altitude_forest	Colombia	8.18454	8.44169	7.21281	7.58609	6.23168	5.34854	6.4569	7.13951	8.22592
chestertonii	wild	male	2021	Bst013	High_altitude_forest	Colombia	8.12392	8.49371	7.28808	7.57758	6.23118	5.45671	6.54586	7.10692	8.17874
chestertonii	wild	male	2021	Bst014	High_altitude_forest	Colombia	8.29042	8.54679	7.35546	7.64374	6.38482	5.46912	6.61439	7.16327	8.24503
chestertonii	wild	male	2021	Bst015	High_altitude_forest	Colombia	8.13478	8.47573	7.23541	7.60288	6.21488	5.39299	6.54207	7.09044	8.23
chestertonii	wild	male	2021	Bst016	High_altitude_forest	Colombia	8.06634	8.42226	7.23526	7.53649	6.179	5.17126	6.44266	6.95831	8.08791
chestertonii	wild	male	2021	Bst017	High_altitude_forest	Colombia	8.21027	8.41895	7.2093	7.52209	6.13459	5.20943	6.47649	7.07185	8.12672
chestertonii	wild	male	2021	Bst019	High_altitude_forest	Colombia	8.1913	8.46412	7.22043	7.60983	6.20399	5.29128	6.56801	7.16389	8.15598
venus	wild	male	2021	Bst021	Low_altitude_forest	Colombia	8.16416	8.52668	7.34216	7.64548	6.2299	5.4159	6.48786	7.16172	8.31461
venus	wild	male	2021	Bst022	Low_altitude_forest	Colombia	8.23672	8.55238	7.34409	7.69145	6.31676	5.48496	6.53416	7.17206	8.29172
venus	wild	male	2021	Bst023	Low_altitude_forest	Colombia	8.02577	8.37808	7.14768	7.50055	6.1276	5.16195	6.38844	7.02839	7.96718
venus	wild	male	2021	Bst025	Low_altitude_forest	Colombia	8.35033	8.58061	7.38395	7.73034	6.42345	5.31217	6.68232	7.19542	8.2662
venus	wild	male	2021	Bst026	Low_altitude_forest	Colombia	8.31885	8.58133	7.36819	7.66633	6.42968	5.45856	6.67304	7.21571	8.4166
venus	wild	male	2021	Bst027	Low_altitude_forest	Colombia	8.2913	8.63865	7.38114	7.73353	6.22658	5.52764	6.58756	7.23016	8.38491
venus	wild	male	2021	Bst028	Low_altitude_forest	Colombia	8.11337	8.55554	7.3051	7.6267	6.3484	5.37055	6.61421	7.16998	8.30675
venus	wild	male	2020	Bst029	Low_altitude_forest	Colombia	8.25479	8.57317	7.30133	7.71875	6.27732	5.34173	6.59267	7.19372	8.30056
venus	wild	male	2021	Bst030	Low_altitude_forest	Colombia	8.03002	8.55233	7.20186	7.5278	6.02598	5.30289	6.47933	7.03469	8.16722
venus	wild	male	2021	Bst032	Low_altitude_forest	Colombia	8.204	8.45124	7.19987	7.57743	6.12444	5.18196	6.48559	7.10595	8.31572
venus	wild	male	2021	Bst033	Low_altitude_forest	Colombia	8.13723	8.48583	7.22049	7.57597	6.13856	5.20795	6.47631	7.05317	8.23985
venus	wild	male	2021	Bst034	Low_altitude_forest	Colombia	8.17473	8.40444	7.22523	7.53946	6.18708	5.13189	6.5221	7.12951	8.1211
venus	wild	male	2021	Bst035	Low_altitude_forest	Colombia	8.26037	8.55513	7.36963	7.69352	6.17608	5.1672	6.61528	7.28137	8.12762
venus	wild	female	2021	Bst036	Low_altitude_forest	Colombia	8.03928	8.40101	7.18127	7.5054	6.08976	5.11403	6.43444	7.05851	8.03892
venus	wild	female	2021	Bst037	Low_altitude_forest	Colombia	8.18068	8.31512	7.06035	7.47889	6.07727	5.20481	6.44704	7.05452	8.02637
venus	wild	female	2021	Bst038	Low_altitude_forest	Colombia	8.15509	8.47264	7.25676	7.59472	6.24567	5.41414	6.52305	7.15766	8.09912
venus	wild	female	2021	Bst039	Low_altitude_forest	Colombia	8.21107	8.57173	7.38959	7.70669	6.25906	5.21311	6.53708	7.17382	8.20418
venus	wild	female	2021	Bst040	Low_altitude_forest	Colombia	8.17893	8.46341	7.274	7.61367	6.20009	5.52984	6.55269	7.14254	8.06507
venus	wild	female	2021	Bst041	Low_altitude_forest	Colombia	8.09353	8.40059	7.17397	7.53438	6.13154	5.15329	6.42978	7.00436	8.06385
venus	wild	female	2021	Bst042	Low_altitude_forest	Colombia	8.20735	8.48571	7.27602	7.63283	6.25817	5.35926	6.59161	7.15553	8.09744

## Sheet: S3
Table S5: Allometric scaling between wild H. e. venus and H. chestertonii
Neuropil	Location	Slope (β) shift		Elevation (⍺) shift		Major axis shift
		LR1	P	Wald 𝜒2	P	Wald 𝜒2	P
Lamina	Optic lobe	2.285	0.13061	1.882	0.17009	0.3846	0.53513
Medulla	Optic lobe	1.72	0.18969	6.427	0.011242	-
Lobula plate	Optic lobe	0.6727	0.4121	5.459	0.019463	-
Lobula	Optic lobe	2.685	0.10128	8.469	0.003613	-
Ventral lobula	Optic lobe	1.48	0.22374	0.2731	0.60123	0.0446	0.83274
Accessory medulla	Optic lobe	0.1503	0.69826	0.2694	0.6037	0.08393	0.77205
Antennal lobe	Mid brain	0.01654	0.89768	7.225	0.007191	-
Anterior optic tubercle	Mid brain	1.301	0.25396	0.25396	0.56598	0.09122	0.76263
Posterior optic tubercle	Mid brain	0.0004549	0.98298	0.001976	0.96454	0.01626	0.89854

## Sheet: S4
Table S6: Allometric scaling between insectary reared H. e. venus and H. chestertonii
Neuropil	Location	Slope (β) shift		Elevation (⍺) shift		Major axis shift
		LR1	P	Wald 𝜒2	P	Wald 𝜒2	P
Lamina	Optic lobe	4.369	0.036607
Medulla	Optic lobe	2.114	0.14597	9.328	0.0022572	-
Lobula plate	Optic lobe	0.4969	0.48085	5.945	0.014761
Lobula	Optic lobe	3.385	0.06581	11.77	0.00060267	-
Ventral lobula	Optic lobe	0.3661	0.54515	1.868	0.17171	3.886	0.0487
Accessory medulla	Optic lobe	0.004713	0.94526	0.6004	0.43841	0.94526	0.1763
Antennal lobe	Central brain	1.294	0.25533	0.25533	0.0081495	-
Anterior optic tubercle	Central brain	0.05992	0.80662	3.291	0.06968	4.306	0.037984
Posterior optic tubercle	Central brain	0.488	0.48482	0.281	0.59604	0.1725	0.6779

## Sheet: S5
Table S7: Allometric scaling between insectary and wild H. chestertonii
Neuropil	Location	Slope (β) shift		Elevation (⍺) shift		Major axis shift
		LR1	P	Wald 𝜒2	P	Wald 𝜒2	P
Lamina	Optic lobe	2.622	0.10539	1.807	0.17882	17.32	3.1646e-05
Medulla	Optic lobe	0.4159	0.51899	0.03961	0.84224	19.83	8.4493e-06
Lobula plate	Optic lobe	0.1109	0.73909	0.001488	0.96923	18.88	1.3904e-05
Lobula	Optic lobe	0.8501	0.35651	0.002096	0.96349	18.96	1.3325e-05
Ventral lobula	Optic lobe	0.5712	0.44978	1.312	0.25201	25.62	4.1673e-07
Accessory medulla	Optic lobe	0.4657	0.49499	1.021	0.31234	26.11	3.2265e-07
Antennal lobe	Central brain	0.0006165	0.98019	0.09725	0.75515	21.29	3.9571e-06
Anterior optic tubercle	Central brain	0.253	0.61499	2.998	0.083374	36.46	1.5557e-09
Posterior optic tubercle	Central brain	0.3159	0.57406	23.05	1.5782e-06	-

## Sheet: S6
Table S8: Allometric scaling between insectary and wild H. e. venus
Neuropil	Location	Slope (β) shift		Elevation (⍺) shift		Major axis shift
		LR1	P	Wald 𝜒2	P	Wald 𝜒2	P
Lamina	Optic lobe	4.037	0.044515
Medulla	Optic lobe	4.453	0.034845	-
Lobula plate	Optic lobe	1.504	0.22004	0.01829	0.89243	12.34	0.00044228
Lobula	Optic lobe	6.425	0.01125	-
Ventral lobula	Optic lobe	0.7969	0.37203	0.04502	0.83197	10.26	0.0013627
Accessory medulla	Optic lobe	0.2242	0.63589	1.105	0.29311	12.25	0.00046571
Antennal lobe	Mid brain	1.647	0.1994	1.255	0.26256	14.49	0.00014115
Anterior optic tubercle	Mid brain	0.5466	0.45969	0.05722	0.81095	13.72	0.00021256
Posterior optic tubercle	Mid brain	0.007691	0.93012	0.004412	0.94704	11.1	0.00086545

## Sheet: S7
Table S9: Pst-Fst comparisons
Ho: Genome-wide Fst distribution is not different from Pst in H. e. venus-H. chestertonii comparison		c= 1; h^2= 1-0.5
		c/h^2=1	c/h^2=1.25	c/h^2=1.5	c/h^2=1.75	c/h^2=2
Medulla	Pst value	0.893202	0.912697	0.926173	0.936045	0.943589
	Lower Pst Ci 95%	0.751869	0.80978	0.82469	0.857917	0.877489
	Upper Pst Ci 95%	0.946703	0.96061	0.964193	0.969389	0.973401
	Proportion of Fst below Pst	0.942458	0.963255	0.964119	0.964119	0.964119
	P-value (α-level: 0.5)	0.0575421	<0.05	<0.05	<0.05	<0.05
Lobula	Pst value	0.915981	0.931636	0.942373	0.950196	0.956148
	Lower Pst Ci 95%	0.831077	0.859149	0.882589	0.902045	0.911199
	Upper Pst Ci 95%	0.955677	0.96319	0.969874	0.97512	0.976758
	Proportion of Fst below Pst	0.963273	0.964119	0.964119	0.964119	0.964119
	P-value (α-level: 0.5)	<0.05	<0.05	<0.05	<0.05	<0.05
Lobula plate	Pst value	0.858282	0.883318	0.900837	0.913782	0.923737
	Lower Pst Ci 95%	0.632657	0.633769	0.675811	0.735044	0.741678
	Upper Pst Ci 95%	0.941654	0.950227	0.959612	0.964332	0.967101
	Proportion of Fst below Pst	0.937591	0.940793	0.945513	0.963273	0.964119
	P-value (α-level: 0.5)	0.062409	0.0592069	0.054487	<0.05	<0.05
Antennal lobe	Pst value	0.877983	0.899945	0.915207	0.926429	0.935028
	Lower Pst Ci 95%	0.612525	0.692047	0.704871	0.769154	0.786176
	Upper Pst Ci 95%	0.953669	0.962901	0.965535	0.971898	0.976607
	Proportion of Fst below Pst	0.939778	0.944889	0.963273	0.964119	0.964119
	P-value (α-level: 0.5)	0.0602223	0.0551109	<0.05	<0.05	<0.05
Ventral lobula	Pst value	0.77673	0.813035	0.839185	0.858917	0.874336
	Lower Pst Ci 95%	0.250482	0.307041	0.309322	0.384882	0.396134
	Upper Pst Ci 95%	0.918086	0.938323	0.944028	0.954643	0.958251
	Proportion of Fst below Pst	0.904848	0.922564	0.935626	0.937734	0.939168
	P-value (α-level: 0.5)	0.0951521	0.0774365	0.0643742	0.0622661	0.0608316
Accessory medulla	Pst value	0.613897	0.66527	0.704577	0.735623	0.760764
	Lower Pst Ci 95%	0.884974	0.0396985	0.0264762	0.0277444	0.026142
	Upper Pst Ci 95%	0.613	0.894582	0.916477	0.932972	0.937302
	Proportion of Fst below Pst	0.846778	0.862168	0.882303	0.894952	0.903295
	P-value (α-level: 0.5)	0.153222	0.137832	0.117697	0.105048	0.0967054
Lamina	Pst value	0.764276	0.80209	0.82945	0.850163	0.86639
	Lower Pst Ci 95%	0.151558	0.207598	0.245175	0.303352	0.314574
	Upper Pst Ci 95%	0.920085	0.935623	0.94576	0.949928	0.959174
	Proportion of Fst below Pst	0.903575	0.919784	0.934369	0.936051	0.938417
	P-value (α-level: 0.5)	0.0964254	0.0802156	0.0656313	0.0639487	0.0615827
Anterior optic tubercle	Pst value	0.832448	0.86131	0.881691	0.896849	0.908564
	Lower Pst Ci 95%	0.479903	0.509857	0.5819	0.63235	0.673369
	Upper Pst Ci 95%	0.934341	0.943317	0.951543	0.960871	0.96441
	Proportion of Fst below Pst	0.934532	0.938417	0.940009	0.943897	0.957259
	P-value (α-level: 0.5)	0.0654677	0.0615827	0.0599905	0.0561026	<0.05

## Sheet: S8
Table S10: Correlations between neuropils
Estimate of correlation				P-values				T- value
	Medulla	Lobula plate	Lobula		Medulla	Lobula plate	Lobula		Medulla	Lobula plate	Lobula
Medula	1			Medula	0			Medula	0
Lobula plate	0.453381	1		Lobula plate	0.000103331	0		Lobula plate	4.1324	0
Lobula	0.170817	0.566596	1	Lobula	0.1637	4.73882e-07	0	Lobula	1.40842	5.58626	0

## Sheet: S9
Neuropil	Species	Habitat	Locality	Slope	Intercept	Mean rCBR	Lower rCBR volume Ci	Upper rCBR volume Ci	Predicted neuropil volume (for mean rCBR)	Lower neuropil volume Ci	Upper neuropil volume Ci
Medulla	H. chestertonii	High altitude forest	Colombia	0.804237	1.86099	8.12843	7.93021	8.32665	8.39817	8.23875	8.55758
	H. e. venus	Low altitude forest		0.804237	1.90821				8.44539	8.28598	8.60481
Lobula	H. chestertonii	High altitude forest		0.768278	1.27777				7.52266	7.37037	7.67495
	H. e. venus	Low altitude forest		0.768278	1.32913				7.57401	7.42173	7.7263
Lobula plate	H. chestertonii	High altitude forest		0.834415	0.390488				7.17297	7.00757	7.33836
	H. e. venus	Low altitude forest		0.834415	0.44347				7.22595	7.06055	7.39135
Antennal lobe	H. chestertonii	High altitude forest		0.825384	0.331472				7.04054	6.87693	7.20415
	H. e. venus	Low altitude forest		0.825384	0.382974				7.09204	6.92844	7.25565
Medulla	H. himera	High altitude forest	Ecuador	0.747081	2.34953				8.42213	8.27404	8.57021
	H. e. cyrbia	Low altitude forest		0.747081	2.40614				8.47873	8.33064	8.62681
Lobula	H. himera	High altitude forest		1.0582	-1.15962				7.44186	7.2321	7.65161
	H. e. cyrbia	Low altitude forest		1.0582	-1.08216				7.51932	7.30956	7.72907
Lobula plate	H. himera	High altitude forest		0.630422	1.98288				7.10722	6.98226	7.23218
	H. e. cyrbia	Low altitude forest		0.630422	2.03282				7.15716	7.0322	7.28212
Antennal lobe	H. himera	High altitude forest		1.03051	-1.17924				7.19717	6.9929	7.40143
	H. e. cyrbia	Low altitude forest		1.03051	-1.23862				7.13778	6.93351	7.34204
